# Supplementary material for: Allopregnanolone Is Associated with a Stress-Induced Reduction of Heart Rate Variability in Premenstrual Dysphoric Disorder
Source: J Clin Med. 2023 Feb 16;12(4):1553. doi: 10.3390/jcm12041553 (PMC9967763; doi:10.3390/jcm12041553)
Supplement: Supplementary file 1 [file jcm-12-01553-s001.zip]

Archive with 1 entries (1 files):
- jcm-2207594-supplementary.pdf
